# Supplementary material for: Silver and Copper Nanoparticles Hosted by Carboxymethyl Cellulose Reduce the Infective Effects of Enterotoxigenic Escherichia coli:F4 on Porcine Intestinal Enterocyte IPEC-J2
Source: Microorganisms. 2024 Oct 7;12(10):2026. doi: 10.3390/microorganisms12102026 (PMC11509932; doi:10.3390/microorganisms12102026)
Supplement: Supplementary file 1 [file microorganisms-12-02026-s001.zip]

Archive with 1 entries (1 files):
- microorganisms-3194715-supplementary.pdf
